# Supplementary material for: Screening and Preliminary Identification of Inhibin α Subunit-Specific Nanobodies Through High-Throughput Sequencing Combined with Mass Spectrometry
Source: Animals (Basel). 2026 Jun 25;16(13):1961. doi: 10.3390/ani16131961 (PMC13360298; doi:10.3390/ani16131961)
Supplement: Supplementary file 1 [file animals-16-01961-s001.zip]

Archive with 11 entries (11 files):
- File S1.pdf
- File S2.xlsx
- File S3.xlsx
- File S4.xlsx
- File S5.xlsx
- File S6.xlsx
- File S7.xlsx
- gas phase fragmentation spectra of peptides of inhibin α specific antibodies.pdf
- gas phase fragmentation spectra of peptides of specific antibodies after immunization.pdf
- Supplemental Figure.pdf
- Supplementary Table.pdf
