# Supplementary material for: Screening and Preliminary Identification of Inhibin α Subunit-Specific Nanobodies Through High-Throughput Sequencing Combined with Mass Spectrometry
Source: Animals (Basel). 2026 Jun 25;16(13):1961. doi: 10.3390/ani16131961 (PMC13360298; doi:10.3390/ani16131961)
Supplement: Supplementary file 1 [file animals-16-01961-s001.zip › File S2.xlsx]

## Sheet: A-B-C
Sequence	Length	Missed cleavages	Mass	Proteins	Leading razor protein	Start position	End position	Unique (Groups)	Charges	PEP	Score	PSM A	PSM B	PSM C	Intensity	Intensity A	Intensity B	Intensity C
HAVGGFMR	8	0	873.428	|TargetProtein1|TargetProtein1	|TargetProtein1|TargetProtein1	61	68	yes	1;2	1.7442e-18	218.06	14	7	1	3924700000	3002800000	921180000	682870
QVTSAQLWFHTGLDR	15	0	1757.88	|TargetProtein1|TargetProtein1	|TargetProtein1|TargetProtein1	119	133	yes	2;3	6.8752e-12	188.91	3	3	1	2338900000	1720300000	611880000	6750300
SRQVTSAQLWFHTGLDR	17	1	2001.02	|TargetProtein1|TargetProtein1	|TargetProtein1|TargetProtein1	117	133	yes	2;3;4	5.0447e-12	176.21	5	5	3	419630000	357140000	56265000	6224400
PEATPFLVAHAR	12	0	1307.7	|TargetProtein1|TargetProtein1	|TargetProtein1|TargetProtein1	203	214	yes	3	1.8483e-11	152.54	1		2	12469000	2642500	0	9827000
GPTPVPMSLGQAPPR	15	0	1503.79	|TargetProtein1|TargetProtein1	|TargetProtein1|TargetProtein1	155	169	yes	2;3	4.831e-08	147.62	3	2	5	121240000	16144000	736740	104360000
ALFLDALGPPPVTGEGGDPGVR	22	0	2134.11	|TargetProtein1|TargetProtein1	|TargetProtein1|TargetProtein1	34	55	yes	2;3;4	2.0639e-07	137.73	11	3	4	1306200000	954810000	170690000	180700000
QETTATNSSEPLLGLLVLTSR	21	0	2229.19	|TargetProtein1|TargetProtein1	|TargetProtein1|TargetProtein1	134	154	yes	2;3	0.00012105	126.77	1	4	3	4050000000	44010000	3930800000	75158000
VRTTSDGGYSFK	12	1	1316.64	|TargetProtein1|TargetProtein1	|TargetProtein1|TargetProtein1	334	345	yes	2;3	1.1937e-06	120.84	3			83958000	83958000	0	0
STPPLPWPWSPAALR	15	0	1674.89	|TargetProtein1|TargetProtein1	|TargetProtein1|TargetProtein1	227	241	yes	2;3	7.8955e-07	119.45	3	1	1	3061400000	3057700000	2313500	1317000
PPSGGER	7	0	698.335	|TargetProtein1|TargetProtein1	|TargetProtein1|TargetProtein1	217	223	yes	2	2.371e-06	117.62	12	1	2	123480000	121730000	443290	1303800
AKPPSGGER	9	1	897.467	|TargetProtein1|TargetProtein1	|TargetProtein1|TargetProtein1	215	223	yes	2	3.4064e-05	116.25	2			11942000	11942000	0	0
TTSDGGYSFK	10	0	1061.47	|TargetProtein1|TargetProtein1	|TargetProtein1|TargetProtein1	336	345	yes	1;2	2.0488e-06	108.98	5	2	3	8361800000	8272700000	20002000	69086000
AALNISFQELGWDR	14	0	1618.81	|TargetProtein1|TargetProtein1	|TargetProtein1|TargetProtein1	259	272	yes	2	0.00040012	96.229	1		1	131430000	129780000	0	1650800
RSTPPLPWPWSPAALR	16	1	1830.99	|TargetProtein1|TargetProtein1	|TargetProtein1|TargetProtein1	226	241	yes	2;3	0.00097881	75.376	2	1	1	405590000	401130000	4178200	288450
ALFLDALGPPPVTGEGGDPGVRR	23	1	2290.21	|TargetProtein1|TargetProtein1	|TargetProtein1|TargetProtein1	34	56	yes	2;3;4	0.010972	39.647	4	4	2	389540000	268890000	107440000	13203000
LLQRPPEEPAAHADCHR	17	1	1995.97	|TargetProtein1|TargetProtein1	|TargetProtein1|TargetProtein1	242	258	yes	2;3;4;5	0.014105	25.167	6	4	8	75215000	31547000	11347000	32322000
AKPPSGGERAR	11	2	1124.61	|TargetProtein1|TargetProtein1	|TargetProtein1|TargetProtein1	215	225	yes	3	0.017566	11.213	2			0	0	0	0
ELVLAKVR	8	1	926.591	|TargetProtein1|TargetProtein1	|TargetProtein1|TargetProtein1	26	33	yes	2	0.012582	9.2405	2	1	2	20928000	18104000	0	2823400
PLRVRTTSDGGYSFK	15	2	1682.87	|TargetProtein1|TargetProtein1	|TargetProtein1|TargetProtein1	331	345	yes	3	0.020252	6.6161	1		1	680420000	679610000	0	807110
GCHGPELDRELVLAK	15	1	1692.86	|TargetProtein1|TargetProtein1	|TargetProtein1|TargetProtein1	17	31	yes	4	0.021571	6.0316			1	570410	0	0	570410
RHAVGGFMR	9	1	1029.53	|TargetProtein1|TargetProtein1	|TargetProtein1|TargetProtein1	60	68	yes	2	0.021706	5.6589		1		0	0	0	0
YPLCSCSARPEATPFLVAHAR	21	1	2402.16	|TargetProtein1|TargetProtein1	|TargetProtein1|TargetProtein1	194	214	yes	4	0.021004	3.0201			1	2738300	0	0	2738300
PPEEPAAHADCHR	13	0	1485.64	|TargetProtein1|TargetProtein1	|TargetProtein1|TargetProtein1	246	258	yes	3	0.017383	2.6344	4			0	0	0	0
PPSGGERARR	10	2	1081.57	|TargetProtein1|TargetProtein1	|TargetProtein1|TargetProtein1	217	226	yes	3	0.014288	2.5133		1		0	0	0	0
YEMVPNLLTQHCACI	15	0	1847.84	|TargetProtein1|TargetProtein1	|TargetProtein1|TargetProtein1	346	360	yes	3	0.020689	0		3	2	4468700	0	2981400	1487200
