# Supplementary material for: Screening and Preliminary Identification of Inhibin α Subunit-Specific Nanobodies Through High-Throughput Sequencing Combined with Mass Spectrometry
Source: Animals (Basel). 2026 Jun 25;16(13):1961. doi: 10.3390/ani16131961 (PMC13360298; doi:10.3390/ani16131961)
Supplement: Supplementary file 1 [file animals-16-01961-s001.zip › File S3.xlsx]

## Sheet: A-B-C
Protein IDs	Majority protein IDs	Protein names	Gene names	Fasta headers	Number of proteins	Peptides	Razor + unique peptides	Unique peptides	Sequence coverage [%]	Mol. weight [kDa]	Sequence length	Score	iBAQ peptides	Peptides A	Peptides B	Peptides C	Razor + unique peptides A	Razor + unique peptides B	Razor + unique peptides C	Unique peptides A	Unique peptides B	Unique peptides C	Sequence coverage A [%]	Sequence coverage B [%]	Sequence coverage C [%]	Intensity	Intensity A	Intensity B	Intensity C	iBAQ	iBAQ A	iBAQ B	iBAQ C
|TargetProtein1|TargetProtein1	|TargetProtein1|TargetProtein1			|TargetProtein1|TargetProtein1	1	25	25	25	58.6	39.01	360	222.54	18	20	16	19	20	16	19	20	16	19	49.2	44.4	57.2	25527000000	19175000000	5840300000	511290000	934530000	849280000	65610000	19640000
