# Supplementary material for: Screening and Preliminary Identification of Inhibin α Subunit-Specific Nanobodies Through High-Throughput Sequencing Combined with Mass Spectrometry
Source: Animals (Basel). 2026 Jun 25;16(13):1961. doi: 10.3390/ani16131961 (PMC13360298; doi:10.3390/ani16131961)
Supplement: Supplementary file 1 [file animals-16-01961-s001.zip › File S4.xlsx]

## Sheet: peptides
Sequence	Length	Missed cleavages	Mass	Proteins	Leading razor protein	Start position	End position	Unique (Groups)	Charges	PEP	Score	PSM A3.raw	Intensity
CGMDWYRQAAGK	12	1	1441.62	OTU823_13_57962	OTU823_13_57962	25	36	yes	1	2.3533e-07	0	1	397330
CLRNLCYR	8	1	1153.55	OTU1921_53_75107	OTU1921_53_75107	55	62	yes	3	1.1744e-05	3.5715	1	0
CSWRCLWK	8	1	1194.54	OTU614_53_109357	OTU614_53_109357	46	53	yes	3	1.1744e-05	4.9882	1	0
DSIRIYCGLPHSSTRQCPQVSGCSFQDTVCSR	32	2	3757.68	OTU627_53_103208	OTU627_53_103208	13	44	yes	6	0.0010455	0.45732	1	6716400
EGVAALDSDGRIR	13	1	1357.69	OTU1712_13_65205	OTU1712_13_65205	39	51	yes	2;3	2.8591e-08	57.859	4	205310000
GGRSHLYSRSYNILCR	16	2	1937.96	OTU830_33_79862	OTU830_33_79862	39	54	yes	5	0.00064755	1.0321	1	9188800
GRFTLSQDNAK	11	1	1235.63	OTU1090_13_63152	OTU1090_13_63152	59	69	yes	2	1.071e-16	46.001	1	3997400
LFITRYRVFLAPSWEMVNR	19	2	2397.28	OTU1576_63_72485	OTU1576_63_72485	40	58	yes	6	0.0027142	0.81168	1	4059500
LIFCHCR	7	0	1004.47	OTU914_63_87293	OTU914_63_87293	14	20	yes	2	3.4703e-05	52.231	1	0
LISTGAR	7	0	716.418	OTU11_23_81610	OTU11_23_81610	111	117	yes	2	8.729e-10	56.51	1	0
LQEKDAR	7	1	858.456	OTU1863_23_95345;OTU999_23_83152	OTU1863_23_95345	33	39	yes	2	0.00049668	67.035	1	16054000
LSCAVSGYPQSSGCSAWFR	19	0	2118.93	OTU2000_13_90812	OTU2000_13_90812	13	31	yes	5	0.0052544	0	2	11444000
PCTPVRCSR	9	1	1131.53	OTU548_23_63650	OTU548_23_63650	85	93	yes	3	0.01085	0	1	0
PEDTAMYYCAAHPRGYCGSWKSVGNYDSWGQG	32	2	3669.51	OTU1971_13_100830	OTU1971_13_100830	81	112	yes	6	0.0010455	0.44769	1	38487000
PGPSSYRWR	9	1	1104.55	OTU933_53_73706	OTU933_53_73706	1	9	yes	1	0.0088646	0	1	963500
QVSGCSFADIECSWR	15	0	1800.76	OTU483_53_70139	OTU483_53_70139	32	46	yes	5	0.0003936	4.2426	1	951230
QYHVSRNER	9	1	1187.58	OTU902_33_103944	OTU902_33_103944	69	77	yes	3	0.01085	0	1	0
SCYFRHQYLR	10	1	1428.67	OTU1540_53_107922	OTU1540_53_107922	62	71	yes	4	0.0015822	0.13989	1	8315200
SMYNYWGQG	9	0	1104.43	OTU1745_13_71477	OTU1745_13_71477	105	113	yes	1	0.0088646	0	1	587360
SRHSMCYHR	9	1	1232.53	OTU1548_53_81840	OTU1548_53_81840	59	67	yes	3	0.01085	0	16	0
STGRWWSSR	9	1	1121.54	OTU799_13_108715	OTU799_13_108715	92	100	yes	2	0.0024708	38.792	1	15559000
TLPCTTVRQTLLGRGR	16	2	1828.01	OTU1778_23_100663	OTU1778_23_100663	79	94	yes	5	0.00064755	0.32966	1	1619600
TNYCLGWFRQAPGKAR	16	2	1923.95	OTU1495_13_103647	OTU1495_13_103647	24	39	yes	5	0.00064755	3.3269	1	11266000
TQESLR	6	0	732.377	OTU1914_63_76634	OTU1914_63_76634	96	101	yes	2	5.4523e-46	53.522	1	3299700
VPHGAPPIR	9	0	942.54	OTU830_63_79862	OTU830_63_79862	14	22	yes	1	0.0088646	0	1	835830
VSSLEPGGTR	10	0	1001.51	OTU1136_53_72082	OTU1136_53_72082	74	83	yes	2	0.0040527	32.841	1	39200000
YCWRCLWK	8	1	1270.57	OTU706_53_104571	OTU706_53_104571	33	40	yes	3	1.1744e-05	6.1032	1	0
YMAVSSVFRLFNCRDSVFLALSLEVVNR	28	2	3291.69	OTU787_53_85878	OTU787_53_85878	20	47	yes	6	0.0045856	0	1	512230
YWWWYHILCR	10	0	1581.73	OTU1031_33_70838	OTU1031_33_70838	45	54	yes	4	0.0015822	0.65977	1	1322700
