# Supplementary material for: Screening and Preliminary Identification of Inhibin α Subunit-Specific Nanobodies Through High-Throughput Sequencing Combined with Mass Spectrometry
Source: Animals (Basel). 2026 Jun 25;16(13):1961. doi: 10.3390/ani16131961 (PMC13360298; doi:10.3390/ani16131961)
Supplement: Supplementary file 1 [file animals-16-01961-s001.zip › File S5.xlsx]

## Sheet: proteinGroups
Protein IDs	Majority protein IDs	Fasta headers	Number of proteins	Peptides	Razor + unique peptides	Unique peptides	Sequence coverage [%]	Mol. weight [kDa]	Sequence length	Score	Intensity	iBAQ
OTU1031_33_70838	OTU1031_33_70838	OTU1031_3 3_70838	1	1	1	1	9.1	12.432	110	0.83597	1322700	264540
OTU1090_13_63152	OTU1090_13_63152	OTU1090_1 3_63152	1	1	1	1	9.8	12.256	112	14.005	3997400	571050
OTU11_23_81610	OTU11_23_81610	OTU11_2 3_81610	1	1	1	1	5.9	12.465	118	7.0943	0	0
OTU1136_53_72082	OTU1136_53_72082	OTU1136_5 3_72082	1	1	1	1	9	11.575	111	0.42748	39200000	19600000
OTU1495_13_103647	OTU1495_13_103647	OTU1495_1 3_103647	1	1	1	1	13.2	12.981	121	1.224	11266000	1126600
OTU1540_53_107922	OTU1540_53_107922	OTU1540_5 3_107922	1	1	1	1	8.9	12.522	112	0.83597	8315200	2771700
OTU1548_53_81840	OTU1548_53_81840	OTU1548_5 3_81840	1	1	1	1	7.9	12.416	114	-0.00021592	0	0
OTU1576_63_72485	OTU1576_63_72485	OTU1576_6 3_72485	1	1	1	1	16.8	11.969	113	0.60158	4059500	1014900
OTU1712_13_65205	OTU1712_13_65205	OTU1712_1 3_65205	1	1	1	1	11.4	12.469	114	5.579	205310000	22812000
OTU1745_13_71477	OTU1745_13_71477	OTU1745_1 3_71477	1	1	1	1	8	12.333	113	0.087564	587360	73420
OTU1778_23_100663	OTU1778_23_100663	OTU1778_2 3_100663	1	1	1	1	13.9	12.18	115	1.224	1619600	231380
OTU1863_23_95345;OTU999_23_83152	OTU1863_23_95345;OTU999_23_83152	OTU1863_2 3_95345;OTU999_2 3_83152	2	1	1	1	6.1	12.112	115	1.3391	16054000	8026900
OTU1914_63_76634	OTU1914_63_76634	OTU1914_6 3_76634	1	1	1	1	5.4	11.418	111	43.299	3299700	471390
OTU1921_53_75107	OTU1921_53_75107	OTU1921_5 3_75107	1	1	1	1	7.3	12.344	109	2.9654	0	0
OTU1971_13_100830	OTU1971_13_100830	OTU1971_1 3_100830	1	1	1	1	28.6	12.089	112	1.0159	38487000	4810800
OTU2000_13_90812	OTU2000_13_90812	OTU2000_1 3_90812	1	1	1	1	16.7	12.339	114	0.3147	11444000	1430500
OTU267_13_97272	OTU267_13_97272	OTU267_1 3_97272	1	1	1	1	18.9	11.333	106	6.9466	41502000	6917000
OTU483_53_70139	OTU483_53_70139	OTU483_5 3_70139	1	1	1	1	13.4	11.945	112	1.4402	951230	237810
OTU548_23_63650	OTU548_23_63650	OTU548_2 3_63650	1	1	1	1	8.1	11.533	111	-0.00021592	0	0
OTU614_53_109357	OTU614_53_109357	OTU614_5 3_109357	1	1	1	1	7	12.583	115	2.9654	0	0
OTU627_53_103208	OTU627_53_103208	OTU627_5 3_103208	1	1	1	1	28.6	12.083	112	1.0159	6716400	1343300
OTU706_53_104571	OTU706_53_104571	OTU706_5 3_104571	1	1	1	1	7.8	11.443	103	2.9654	0	0
OTU787_53_85878	OTU787_53_85878	OTU787_5 3_85878	1	1	1	1	26.4	11.382	106	0.37382	512230	128060
OTU799_13_108715	OTU799_13_108715	OTU799_1 3_108715	1	1	1	1	8.3	11.992	108	0.64238	15559000	3111900
OTU823_13_57962	OTU823_13_57962	OTU823_1 3_57962	1	1	1	1	10.8	11.946	111	4.6635	397330	56762
OTU830_33_79862	OTU830_33_79862	OTU830_3 3_79862	1	1	1	1	13.8	12.423	116	1.224	9188800	1531500
OTU830_63_79862	OTU830_63_79862	OTU830_6 3_79862	1	1	1	1	7.8	12.222	116	0.087564	835830	208960
OTU902_33_103944	OTU902_33_103944	OTU902_3 3_103944	1	1	1	1	7.8	12.77	116	-0.00021592	0	0
OTU914_63_87293	OTU914_63_87293	OTU914_6 3_87293	1	1	1	1	5.9	12.405	119	2.4949	0	0
OTU933_53_73706	OTU933_53_73706	OTU933_5 3_73706	1	1	1	1	8.2	12.69	110	0.087564	963500	240880
