# Supplementary material for: Screening and Preliminary Identification of Inhibin α Subunit-Specific Nanobodies Through High-Throughput Sequencing Combined with Mass Spectrometry
Source: Animals (Basel). 2026 Jun 25;16(13):1961. doi: 10.3390/ani16131961 (PMC13360298; doi:10.3390/ani16131961)
Supplement: Supplementary file 1 [file animals-16-01961-s001.zip › File S6.xlsx]

## Sheet: peptides
Sequence	Length	Missed cleavages	Mass	Proteins	Leading razor protein	Start position	End position	Unique (Groups)	Charges	PEP	Score	PSM 1	PSM 2	Intensity	Intensity 1	Intensity 2
AGINCR	6	0	689.328	OTU342_43_104054	OTU342_43_104054	19	24	yes	2	0.0031277	72.338		1	608250000	0	608250000
AGSPSPR	7	0	670.34	OTU1280_23_98219	OTU1280_23_98219	58	64	yes	2	2.1108e-10	77.496	1		67730000	67730000	0
ALLTGAR	7	0	700.423	OTU625_23_110499	OTU625_23_110499	107	113	yes	2	0.00073576	102.98	1	1	1547200000	644560000	902620000
CMAWFR	6	0	869.368	OTU1331_13_92831;OTU1898_11_56236;OTU694_13_101419;OTU1038_13_72563	OTU1331_13_92831	26	31	no	2	5.1945e-05	100.04	1	1	16666000	0	16666000
CMGWFR	6	0	855.352	OTU1390_13_62518;OTU162_13_70160;OTU672_13_109671;OTU1784_13_99131;OTU1616_13_75515;OTU1563_13_104782;OTU1613_13_67986	OTU1390_13_62518	26	31	no	2	0.0011672	89.775		1	24300000	0	24300000
EGVAALDSDGRIR	13	1	1357.69	OTU1712_13_65205	OTU1712_13_65205	39	51	yes	2	3.2462e-06	75.378		1	50758000	0	50758000
FIISEDNAK	9	0	1035.52	OTU346_13_89523	OTU346_13_89523	60	68	yes	3	0.013286	9.3575	1		62758000	62758000	0
FTISHDNAK	9	0	1031.5	OTU1178_13_106581;OTU1401_13_59504;OTU1359_13_107036	OTU1178_13_106581	60	68	no	2;3	2.0462e-275	162.25		2	347550000	0	347550000
FTISQDAAK	9	0	979.497	OTU1432_13_83188;OTU133_13_75994;OTU11_13_81610	OTU1432_13_83188	62	70	yes	2	0.0018497	46.39		1	38558000	0	38558000
FTISQDGAK	9	0	965.482	OTU584_13_111232;OTU137_13_106004;OTU1576_13_72485	OTU584_13_111232	60	68	no	2	0.0092499	95.815		1	0	0	0
FTISQDGTK	9	0	995.492	OTU848_13_90687	OTU848_13_90687	58	66	yes	2	4.0196e-08	75.043	1		77394000	77394000	0
FTISQDIAK	9	0	1021.54	OTU1520_13_81471;OTU2080_13_103533	OTU1520_13_81471	61	69	yes	2	1.0684e-36	121.74		1	82281000	0	82281000
FTISQDNSK	9	0	1038.5	OTU1974_13_103483;OTU184_13_95511;OTU1164_13_109228	OTU1974_13_103483	60	68	yes	2	3.2005e-116	138.54		1	20666000	0	20666000
FTISQDNTK	9	0	1052.51	OTU1779_13_70765;OTU28_13_108584;OTU1418_13_82850;OTU188_13_95771;OTU2061_13_58513;OTU53_13_93483	OTU1779_13_70765	61	69	no	2	0	197.3		1	155870000	0	155870000
FTISQDTAK	9	0	1009.51	OTU1300_13_74865;OTU850_13_82505;OTU994_13_60969	OTU1300_13_74865	60	68	yes	2	3.2301e-27	118.74	1		42359000	42359000	0
FTISQSNAK	9	0	994.508	OTU1912_13_69538	OTU1912_13_69538	60	68	yes	2	1.3187e-25	117.1		1	22314000	0	22314000
FTLSQDNAK	9	0	1022.5	OTU1090_13_63152	OTU1090_13_63152	61	69	yes	2	0	190.08	1	2	3653000000	1178500000	2474500000
FTLSQDSAK	9	0	995.492	OTU931_13_102332	OTU931_13_102332	61	69	yes	2	0	183.9		1	261210000	0	261210000
FTVSQDNAK	9	0	1008.49	OTU1371_13_71072;OTU605_13_77518;OTU1039_13_64742;OTU1591_13_103326;OTU1133_13_69242	OTU1371_13_71072	60	68	yes	2	1.7489e-138	143.12	1	1	97168000	45585000	51583000
GGDSVQPGGSLR	12	0	1128.55	OTU473_13_71938	OTU473_13_71938	1	12	no	2	4.364e-06	54.722		1	0	0	0
GGGLVQPGGSLR	12	0	1096.6	OTU1472_13_93149;OTU1931_13_84535;OTU1189_13_59559;OTU593_13_84317;OTU148_13_90373;OTU1259_13_80416;OTU647_13_78519;OTU1389_13_100755;OTU955_13_63999;OTU568_13_83617;OTU441_13_98229;OTU438_13_58580;OTU548_13_63650;OTU594_13_88944;OTU410_13_84205;OTU706_13_104571;OTU1541_13_79021;OTU959_13_58366;OTU209_13_109484;OTU1460_13_89050;OTU1303_13_78566;OTU1573_13_94896;OTU1711_13_88792;OTU1042_13_109236;…	OTU232_13_91756	1	12	no	2	8.3189e-05	82.645		1	57817000	0	57817000
GRFTLSQDNAK	11	1	1235.63	OTU1090_13_63152	OTU1090_13_63152	59	69	yes	2	0	221.83		1	106240000	0	106240000
GYRHGLWPR	9	1	1140.59	OTU558_33_78184	OTU558_33_78184	42	50	yes	2	0.013286	3.0067	1		15705000	15705000	0
HGLWPRK	7	1	892.503	OTU558_33_78184	OTU558_33_78184	45	51	yes	1	0.00918	16.167		1	83059000	0	83059000
IDLVTGAR	8	0	843.481	OTU1685_23_92130	OTU1685_23_92130	104	111	yes	2	0.0023491	60.788		1	12475000000	0	12475000000
IGSESR	6	0	647.324	OTU1408_43_71391	OTU1408_43_71391	82	87	yes	2	0.0074335	78.166	1	1	1235200000	0	1235200000
ISETLLFTLWSPR	13	0	1561.85	OTU560_33_97126	OTU560_33_97126	9	21	yes	5	2.7767e-06	4.8013		1	23952000	0	23952000
ISTGAR	6	0	603.334	OTU2004_23_99201;OTU665_23_103701;OTU739_23_97239	OTU2004_23_99201	105	110	yes	1;2	0.0018392	74.417	3	1	678760000	317110000	361650000
IVGVSR	6	0	629.386	OTU947_43_59016	OTU947_43_59016	91	96	yes	2	0.0087701	88.626	1		2159800000	2159800000	0
IYYADSVK	8	0	957.481	OTU1665_13_78209	OTU1665_13_78209	50	57	yes	2	0.0013593	52.786	1		42416000	42416000	0
LAPVIKR	7	1	795.533	OTU864_43_74881;OTU1618_43_101750	OTU864_43_74881	1	7	yes	1	0.00918	3.1278	1	1	484460000	476600000	7869400
LCCHHLQQLR	10	0	1363.66	OTU1994_53_58323	OTU1994_53_58323	58	67	yes	4	0.0058204	2.5133		1	150070000	0	150070000
LGTVSR	6	0	631.365	OTU1701_33_68040	OTU1701_33_68040	3	8	yes	2	0.0018392	74.417	2		184710000	184710000	0
LISTGAR	7	0	716.418	OTU11_23_81610	OTU11_23_81610	111	117	yes	2	1.0594e-17	114.67	2	1	128230000000	53880000000	74345000000
LSCAASGFR	9	0	967.455	OTU1472_13_93149;OTU1189_13_59559;OTU232_13_91756;OTU505_13_75206	OTU232_13_91756	13	21	no	2	0	205.58	1	1	483800000	134220000	349580000
LSCAASGFTFNR	12	0	1329.61	OTU1029_13_67887	OTU1029_13_67887	13	24	yes	2	0.00033822	91.656	1		0	0	0
LSCAASGFTFR	11	0	1215.57	OTU774_13_62471	OTU774_13_62471	13	23	yes	2	0	185.81	1	1	330790000	167880000	162910000
LSCAASGFTYSR	12	0	1318.6	OTU957_13_62238;OTU690_13_109065;OTU1989_13_96685	OTU957_13_62238	13	24	no	2	1.3238e-09	106.2		1	32466000	0	32466000
LSCAASGYTYSR	12	0	1334.59	OTU2004_13_99201	OTU2004_13_99201	13	24	yes	2	5.7262e-33	117.02		1	23384000	0	23384000
LSCAASR	7	0	763.365	OTU1300_13_74865;OTU1322_13_77380;OTU531_13_101713;OTU346_13_89523;OTU1734_13_83799;OTU2045_13_111400	OTU346_13_89523	13	19	no	2	1.4457e-92	135.87	1		458690000	458690000	0
LSCATSGFTFGR	12	0	1302.6	OTU432_13_110732	OTU432_13_110732	13	24	yes	2	0.00095915	95.502	1		291480000	291480000	0
LSCAVSR	7	0	791.396	OTU894_13_79670	OTU894_13_79670	13	19	no	2	2.8815e-46	124.37	1	1	114570000	35535000	79039000
LSCTASR	7	0	793.375	OTU928_13_71483;OTU668_13_99458	OTU928_13_71483	13	19	yes	2	2.8521e-92	134.44	1		115340000	115340000	0
LSCTVSR	7	0	821.407	OTU1737_13_64365	OTU1737_13_64365	13	19	yes	2	1.1976e-132	143.02		1	295270000	0	295270000
LSCVASR	7	0	791.396	OTU338_13_60390	OTU338_13_60390	13	19	yes	2	2.4276e-95	133.47		1	0	0	0
LVQPGGSLR	9	0	925.535	OTU289_13_87029	OTU289_13_87029	4	12	yes	2	1.0018e-07	70.332	1	1	186380000	47569000	138810000
LVTGAR	6	0	615.37	OTU1714_23_104001;OTU1012_23_94362	REV__OTU1857_23_78614	98	103	yes	2	0.0032256	74.849	1	1	340230000	174390000	165830000
NHPTQPLLR	9	0	1074.59	OTU1154_63_79154;OTU1957_63_82259	OTU1154_63_79154	82	90	yes	3	0.013286	8.2203	1		56143000	56143000	0
NILYLQMNNLK	11	0	1362.73	OTU202_13_89013	OTU202_13_89013	69	79	yes	2	0.0037868	87.696	1		15495000	15495000	0
NILYLQMNSLK	11	0	1335.72	OTU13_13_57925;OTU486_13_89888;OTU192_13_106234;OTU1527_13_74191;OTU1870_13_80498;OTU1783_13_69938	OTU13_13_57925	69	79	yes	2	8.4783e-196	149.72	1	1	86600000	46691000	39909000
NPSSGTQLGHTSYHPK	16	0	1709.81	OTU1157_43_62690	OTU1157_43_62690	18	33	yes	5	0.0060536	2.1424		1	35467000	0	35467000
NSFYSWFDNLRR	12	1	1603.75	OTU2090_33_58905	OTU2090_33_58905	42	53	yes	5	1.0188e-07	0	1		41971000	41971000	0
NTLFLQMNSLK	11	0	1307.69	OTU894_13_79670;OTU2000_13_90812;OTU2017_33_88066	OTU894_13_79670	69	79	no	2	1.1649e-52	123.75	1	1	97195000	43395000	53800000
NTLSLQLNSLK	11	0	1229.7	OTU787_33_85878	OTU787_33_85878	69	79	yes	2	0.00061031	101.82		1	85593000	0	85593000
NTLTLQMNSLK	11	0	1261.67	OTU756_13_102477	OTU756_13_102477	70	80	yes	2	0	192.91	1	1	171670000	107700000	63973000
NTLYLELNSLK	11	0	1306.71	OTU244_13_102339	OTU244_13_102339	70	80	yes	2	1.6627e-170	147.78	1	1	175900000	89108000	86796000
NTLYLQLDSLK	11	0	1306.71	OTU1751_13_68804	OTU1751_13_68804	70	80	no	2	1.4821e-83	131.52		2	438240000	0	438240000
NTLYLQLNSLK	11	0	1305.73	OTU232_13_91756;OTU505_13_75206;OTU129_13_90587;OTU1444_13_94955;OTU1720_13_82350;OTU972_13_81090;OTU1007_13_109379;OTU423_13_79940;OTU951_13_75885;OTU1888_13_90766;OTU2074_13_62145;OTU1377_13_66429;OTU1837_13_90688;OTU1545_13_91960;OTU900_13_80269;OTU1336_13_65070;OTU1521_13_107812;OTU802_13_92406;OTU1677_13_95309;OTU1036_13_92608;OTU774_13_62471	OTU232_13_91756	70	80	no	2	0	175.73	2	2	7766400000	3297700000	4468700000
NTLYLQLNTLK	11	0	1319.74	OTU289_13_87029	OTU289_13_87029	70	80	yes	2	2.259e-83	130.41	1		80486000	80486000	0
NTLYLQMNNLK	11	0	1350.7	OTU53_13_93483	OTU53_13_93483	69	79	no	2	1.7185e-91	98.033	1	1	99917000	42487000	57430000
NTLYLQMNSLK	11	0	1323.69	OTU346_13_89523;OTU1734_13_83799;OTU2045_13_111400;OTU1465_13_88287;OTU1670_13_72508;OTU1161_13_69821;OTU26_13_104103;OTU539_13_99847;OTU1055_13_65555;OTU907_13_74216;OTU908_13_64227;OTU663_13_66014;OTU1725_13_79089;OTU2011_13_105538;OTU1657_13_89298;OTU1846_13_100727;OTU1185_13_93039;OTU1566_13_97952;OTU1269_13_72116;OTU1993_13_84035;OTU1001_13_60366;OTU1559_13_76243;OTU1415_13_74746;OTU1403_13_…	OTU346_13_89523	69	79	no	2	0	166.33	2	1	1014400000	449860000	564500000
NTLYLQMNTLK	11	0	1337.7	OTU351_13_82592;OTU1321_13_108414;OTU910_13_105328;OTU1238_13_84070;OTU685_13_73067	OTU351_13_82592	69	79	yes	2	0.00023771	83	1		0	0	0
NTLYLR	6	0	778.434	OTU1472_13_93149;OTU1931_13_84535;OTU550_13_102942;OTU983_13_103068;OTU473_13_71938	OTU1472_13_93149	70	75	no	2	2.8791e-34	121.68		1	508510000	0	508510000
NTMYLQMNSLK	11	0	1341.64	OTU1520_13_81471;OTU2090_13_58905;OTU567_13_69637;OTU873_13_97415;OTU1932_13_77860	OTU1520_13_81471	70	80	yes	2	0.012336	94.409	1		18924000	18924000	0
NTVYLEMNNLK	11	0	1337.66	OTU1989_13_96685	OTU1989_13_96685	70	80	yes	2	6.434e-06	83.998		1	0	0	0
NTVYLQMNSLK	11	0	1309.67	OTU1178_13_106581;OTU1637_13_67961;OTU1088_13_94952;OTU1098_13_74471;OTU41_13_110148;OTU670_13_88109;OTU1871_13_102125;OTU1714_13_104001;OTU1016_13_100457;OTU1847_13_88644;OTU1869_13_82430;OTU1011_13_107831;OTU785_13_109059;OTU824_13_72963;OTU975_13_101965;OTU947_13_59016;OTU931_13_102332	OTU931_13_102332	70	80	no	2	0	170.99	1	1	1922100000	917570000	1004600000
PDAAPRGQG	9	1	867.42	OTU1029_13_67887	OTU1029_13_67887	98	106	yes	2	0.013286	0	2		242060000	242060000	0
PLAPER	6	0	681.381	OTU1668_63_74145	OTU1668_63_74145	1	6	yes	2	0.0032256	76.553	1	1	1176100000	569180000	606890000
PWPQNPAVPLCNHAPPYK	18	0	2085.03	OTU1496_63_97132	OTU1496_63_97132	1	18	yes	6	0.0034761	0.19891		1	14888000	0	14888000
PWPQVLK	7	0	866.501	OTU149_63_92848;OTU1226_63_82657	OTU149_63_92848	1	7	yes	2	0.0053519	47.045		1	237970000	0	237970000
PWPQYVYSAR	10	0	1265.62	OTU803_63_106650	OTU803_63_106650	1	10	yes	4	0.0058204	6.2937	1		117320000	117320000	0
QVAGKER	7	1	786.435	OTU644_13_104753	OTU644_13_104753	32	38	yes	2	0.0035419	97.596		1	79055000	0	79055000
SLAPVTK	7	0	714.428	OTU1957_43_82259;OTU1963_43_86855;OTU1238_43_84070	OTU1957_43_82259	1	7	yes	2	0.0086045	40.573	1		48548000	48548000	0
SPDSPMINTPWVGSDR	16	0	1757.8	OTU231_23_97216	OTU231_23_97216	17	32	yes	5	0.0060536	1.9171	1		74266000	74266000	0
STLYLQMNSLK	11	0	1296.67	OTU1563_13_104782;OTU1613_13_67986;OTU744_13_96070;OTU1859_13_64555;OTU16_13_69840;OTU1971_13_100830;OTU1212_13_64403;OTU149_13_92848;OTU509_13_95488;OTU866_13_66162	OTU1563_13_104782	70	80	yes	2	0.0076362	92.732		1	33507000	0	33507000
SVQAGGSLR	9	0	873.467	OTU736_13_58797	OTU736_13_58797	4	12	yes	2	3.0246e-138	141.93	1	1	46668000	0	46668000
TEDTAMYYCAK	11	0	1351.54	OTU1472_13_93149;OTU593_13_84317;OTU1182_13_110684;OTU232_13_91756;OTU129_13_90587;OTU1444_13_94955;OTU972_13_81090;OTU1751_13_68804	OTU232_13_91756	81	91	no	2	8.5366e-21	110.87	1	1	35982000	0	35982000
VCGHYYQLLR	10	0	1307.64	OTU927_53_107970	OTU927_53_107970	64	73	yes	4	0.0058204	3.763	1		50596000	50596000	0
VGTCGRR	7	1	804.402	OTU1644_23_75616	OTU1644_23_75616	97	103	yes	1	0.00918	14.582	1		1044800000	1044800000	0
YADSVK	6	0	681.333	OTU1116_13_69615;OTU1940_13_67922;OTU1227_13_89278;OTU1967_13_110134;OTU2076_13_80199;OTU782_13_96672;OTU205_13_89392;OTU102_13_83685;OTU383_13_83361;OTU1345_13_103875;OTU446_13_86834;OTU851_13_57843;OTU247_13_86609;OTU773_13_98744;OTU1945_13_86812;OTU1421_13_85285;OTU207_13_61651;OTU1710_13_68474;OTU1682_13_97859;OTU575_13_65085;OTU726_13_76201;OTU1916_13_88737;OTU1078_13_83749;OTU278_13_64709;O…	OTU1116_13_69615	52	57	no	2	0.00070742	91.093		1	452290000	0	452290000
YCLGWFR	7	0	1000.46	OTU2087_13_74283;OTU1752_13_92640;OTU1184_13_90081	OTU2087_13_74283	25	31	yes	2	1.1926e-06	106.84		1	61222000	0	61222000
YCMAWFR	7	0	1032.43	OTU957_13_62238;OTU1712_13_65205;OTU584_13_111232	OTU957_13_62238	25	31	no	2	1.8294e-34	120.76	1	1	109420000	79299000	30118000
YCMGWFR	7	0	1018.42	OTU1371_13_71072;OTU676_13_58104;OTU70_13_107584;OTU364_13_85270;OTU512_13_93408;OTU42_13_104377;OTU100_13_79695;OTU580_13_77250;OTU1008_13_63670;OTU804_13_70316;OTU1470_13_82232;OTU1378_13_86548;OTU1773_13_105724;OTU1535_13_71924;OTU688_13_64391;OTU533_13_64398;OTU1685_13_92130;OTU1681_13_92041;OTU1612_13_80206;OTU1310_13_100668;OTU1219_13_84992;OTU979_13_89524;OTU1807_13_73098;OTU1116_13_69615;…	OTU1371_13_71072	25	31	no	2	2.564e-34	120.06	1		78502000	78502000	0
YRDTWSFSR	9	1	1216.56	OTU1701_33_68040	OTU1701_33_68040	91	99	yes	3	0.013286	4.2986	2		37283000	37283000	0
YSVFLALSR	9	0	1054.58	OTU1154_63_79154;OTU1740_63_61664;OTU1725_63_79089;OTU1476_63_99312;OTU1657_63_89298;OTU1378_63_86548;OTU2011_63_105538;OTU1846_63_100727;OTU1931_63_84535;OTU537_63_96354;OTU745_63_104370;OTU1121_63_63268;OTU753_63_102372;OTU862_63_66132;OTU1861_63_90391;OTU383_63_83361;OTU307_63_91036;OTU1395_63_70136;OTU474_63_86744;OTU2055_63_111045;OTU1157_63_62690;OTU1111_63_60552;OTU1713_63_84563;OTU1072_63…	OTU1154_63_79154	40	48	yes	3	0.0012445	49.418	1		12378000	12378000	0
YVDSVK	6	0	709.365	OTU346_13_89523	OTU346_13_89523	52	57	yes	2	0.012438	77.72		1	53644000	0	53644000
