# Supplementary material for: Screening and Preliminary Identification of Inhibin α Subunit-Specific Nanobodies Through High-Throughput Sequencing Combined with Mass Spectrometry
Source: Animals (Basel). 2026 Jun 25;16(13):1961. doi: 10.3390/ani16131961 (PMC13360298; doi:10.3390/ani16131961)
Supplement: Supplementary file 1 [file animals-16-01961-s001.zip › File S7.xlsx]

## Sheet: proteinGroups
Protein IDs	Majority protein IDs	Fasta headers	Number of proteins	Peptides	Razor + unique peptides	Unique peptides	Peptides 1	Peptides 2	Razor + unique peptides 1	Razor + unique peptides 2	Unique peptides 1	Unique peptides 2	Sequence coverage [%]	Mol. weight [kDa]	Sequence length	Score	Sequence coverage 1 [%]	Sequence coverage 2 [%]	Intensity	Intensity 1	Intensity 2	iBAQ	iBAQ 1	iBAQ 2	MS/MS count	Only identified by site	Reverse	Potential contaminant	id	Peptide IDs	Peptide is razor	Mod. peptide IDs	Evidence IDs	MS/MS IDs	Best MS/MS	Oxidation (M) site IDs	Oxidation (M) site positions	Taxonomy IDs
REV__OTU1857_23_78614;OTU1714_23_104001;OTU1012_23_94362	REV__OTU1857_23_78614;OTU1714_23_104001;OTU1012_23_94362	OTU1857_2 3_78614;OTU1714_2 3_104001;OTU1012_2 3_94362	3	1	1	1	1	1	1	1	1	1	5.8	10.756	101	0.69443	5.8	5.8	340230000	174390000	165830000	85057000	43598000	41458000	2				0	48	TRUE	48	67;68	72;73	72			-1;-1;-1
OTU1029_13_67887	OTU1029_13_67887	OTU1029_1 3_67887	1	2	2	2	2	0	2	0	2	0	19.8	11.146	106	1.7535	19.8	0	242060000	242060000	0	30257000	30257000	0	1				1	37;69	True;True	37;69	53;101;102	57;106;107	57;106			-1
OTU1090_13_63152	OTU1090_13_63152	OTU1090_1 3_63152	1	2	2	2	1	2	1	2	1	2	9.8	12.256	112	323.31	8	9.8	3759300000	1178500000	2580800000	537040000	168360000	368680000	4				2	17;23	True;True	17;23	20;21;22;30	20;21;22;30	20;30			-1
OTU1432_13_83188;OTU133_13_75994;OTU11_13_81610	OTU1432_13_83188;OTU133_13_75994;OTU11_13_81610	OTU1432_1 3_83188;OTU133_1 3_75994;OTU11_1 3_81610	3	1	1	1	0	1	0	1	0	1	8	12.43	112	0.93594	0	8	38558000	0	38558000	6426300	0	6426300	0				3	9	TRUE	9	12	12	12			-1;-1;-1
OTU11_23_81610	OTU11_23_81610	OTU11_2 3_81610	1	1	1	1	1	1	1	1	1	1	5.9	12.465	118	15.178	5.9	5.9	128230000000	53880000000	74345000000	25645000000	10776000000	14869000000	6				4	35	TRUE	35	48;49;50	48;49;50;51;52;53;54	49			-1
OTU1116_13_69615;OTU1940_13_67922;OTU1227_13_89278;OTU1967_13_110134;OTU2076_13_80199;OTU782_13_96672;OTU205_13_89392;OTU102_13_83685;OTU383_13_83361;OTU1345_13_103875;OTU446_13_86834;OTU851_13_57843;OTU247_13_86609;OTU773_13_98744;OTU1945_13_86812;OTU1421_13_85285;OTU207_13_61651;OTU1710_13_68474;OTU1682_13_97859;OTU575_13_65085;OTU726_13_76201;OTU1916_13_88737;OTU1078_13_83749;OTU278_13_64709	OTU1116_13_69615;OTU1940_13_67922;OTU1227_13_89278;OTU1967_13_110134;OTU2076_13_80199	OTU1116_1 3_69615;OTU1940_1 3_67922;OTU1227_1 3_89278;OTU1967_1 3_110134;OTU2076_1 3_80199	24	3	1	0	2	2	0	1	0	0	21.1	12.561	114	1.3534	15.8	14.9	452290000	0	452290000	50254000	0	50254000	1				5	63;82;85	False;True;False	63;82;86	92;93;94;118;122	97;98;99;124;128	98;124;128			-1;-1;-1;-1;-1;-1;-1;-1;-1;-1;-1;-1;-1;-1;-1;-1;-1;-1;-1;-1;-1;-1;-1;-1
OTU1154_63_79154;OTU1740_63_61664;OTU1725_63_79089;OTU1476_63_99312;OTU1657_63_89298;OTU1378_63_86548;OTU2011_63_105538;OTU1846_63_100727;OTU1931_63_84535;OTU537_63_96354;OTU745_63_104370;OTU1121_63_63268;OTU753_63_102372;OTU862_63_66132;OTU1861_63_90391;OTU383_63_83361;OTU307_63_91036;OTU1395_63_70136;OTU474_63_86744;OTU2055_63_111045;OTU1157_63_62690;OTU1111_63_60552;OTU1713_63_84563;OTU1072_63…	OTU1154_63_79154;OTU1740_63_61664;OTU1725_63_79089;OTU1476_63_99312;OTU1657_63_89298;OTU1378_63_86548;OTU2011_63_105538;OTU1846_63_100727;OTU1931_63_84535;OTU537_63_96354;OTU745_63_104370;OTU1121_63_63268;OTU753_63_102372;OTU862_63_66132;OTU1861_63_90391;OTU383_63_83361;OTU307_63_91036;OTU1395_63_70136;OTU474_63_86744;OTU2055_63_111045;OTU1157_63_62690;OTU1111_63_60552;OTU1713_63_84563;OTU1072_63…	OTU1154_6 3_79154;OTU1740_6 3_61664;OTU1725_6 3_79089;OTU1476_6 3_99312;OTU1657_6 3_89298;OTU1378_6 3_86548;OTU2011_6 3_105538;OTU1846_6 3_100727;OTU1931_6 3_84535;OTU537_6 3_96354;OTU745_6 3_104370;OTU1121_6 3_63268;OTU753_6 3_102372;OTU862_6 3_66132;OTU1	42	2	2	2	2	0	2	0	2	0	16.2	12.272	111	1.1877	16.2	0	68521000	68521000	0	9788700	9788700	0	0				6	49;87	True;True	49;88	69;125	74;131	74;131			-1;-1;-1;-1;-1;-1;-1;-1;-1;-1;-1;-1;-1;-1;-1;-1;-1;-1;-1;-1;-1;-1;-1;-1;-1;-1;-1;-1;-1;-1;-1;-1;-1;-1;-1;-1;-1;-1;-1;-1;-1;-1
OTU1157_43_62690	OTU1157_43_62690	OTU1157_4 3_62690	1	1	1	1	0	1	0	1	0	1	12.7	13.579	126	0.42103	0	12.7	35467000	0	35467000	5066700	0	5066700	0				7	52	TRUE	52	73	78	78			-1
OTU1178_13_106581;OTU1637_13_67961;OTU1401_13_59504;OTU1088_13_94952;OTU1098_13_74471;OTU41_13_110148;OTU670_13_88109;OTU1359_13_107036;OTU1871_13_102125;OTU1714_13_104001;OTU1016_13_100457;OTU1847_13_88644;OTU1869_13_82430;OTU1011_13_107831;OTU785_13_109059;OTU824_13_72963;OTU975_13_101965;OTU947_13_59016	OTU1178_13_106581;OTU1637_13_67961;OTU1401_13_59504;OTU1088_13_94952;OTU1098_13_74471;OTU41_13_110148;OTU670_13_88109;OTU1359_13_107036;OTU1871_13_102125;OTU1714_13_104001;OTU1016_13_100457;OTU1847_13_88644;OTU1869_13_82430;OTU1011_13_107831;OTU785_13_109059;OTU824_13_72963;OTU975_13_101965;OTU947_13_59016	OTU1178_1 3_106581;OTU1637_1 3_67961;OTU1401_1 3_59504;OTU1088_1 3_94952;OTU1098_1 3_74471;OTU41_1 3_110148;OTU670_1 3_88109;OTU1359_1 3_107036;OTU1871_1 3_102125;OTU1714_1 3_104001;OTU1016_1 3_100457;OTU1847_1 3_88644;OTU1869_1 3_82430;OTU1011_1 3_107831;	18	2	1	0	1	2	0	1	0	0	16.8	13.084	119	272.89	9.2	16.8	347550000	0	347550000	43444000	0	43444000	2				8	8;68	True;False	8;68	10;11;99;100	10;11;104;105	11;104			-1;-1;-1;-1;-1;-1;-1;-1;-1;-1;-1;-1;-1;-1;-1;-1;-1;-1
OTU149_63_92848;OTU1226_63_82657	OTU149_63_92848;OTU1226_63_82657	OTU149_6 3_92848;OTU1226_6 3_82657	2	1	1	1	0	1	0	1	0	1	6	12.977	116	0.47454	0	6	237970000	0	237970000	33996000	0	33996000	1				9	72	TRUE	72	106	112	112			-1;-1
OTU351_13_82592;OTU1321_13_108414;OTU910_13_105328;OTU1238_13_84070;OTU685_13_73067	OTU351_13_82592;OTU1321_13_108414;OTU910_13_105328;OTU1238_13_84070;OTU685_13_73067	OTU351_1 3_82592;OTU1321_1 3_108414;OTU910_1 3_105328;OTU1238_1 3_84070;OTU685_1 3_73067	5	1	1	1	1	0	1	0	1	0	10.1	11.803	109	1.827	10.1	0	0	0	0	0	0	0	1				10	64	TRUE	64	95	100	100			-1;-1;-1;-1;-1
OTU1957_43_82259;OTU1963_43_86855;OTU1238_43_84070	OTU1957_43_82259;OTU1963_43_86855;OTU1238_43_84070	OTU1957_4 3_82259;OTU1963_4 3_86855;OTU1238_4 3_84070	3	1	1	1	1	0	1	0	1	0	6.5	11.578	108	0.26832	6.5	0	48548000	48548000	0	6068400	6068400	0	1				11	75	TRUE	75	109	115	115			-1;-1;-1
OTU1280_23_98219	OTU1280_23_98219	OTU1280_2 3_98219	1	1	1	1	1	0	1	0	1	0	5.9	12.203	119	7.8786	5.9	0	67730000	67730000	0	16932000	16932000	0	0				12	1	TRUE	1	1	1	1			-1
OTU13_13_57925;OTU486_13_89888;OTU192_13_106234;OTU1527_13_74191;OTU1870_13_80498;OTU1783_13_69938	OTU13_13_57925;OTU486_13_89888;OTU192_13_106234;OTU1527_13_74191;OTU1870_13_80498;OTU1783_13_69938	OTU13_1 3_57925;OTU486_1 3_89888;OTU192_1 3_106234;OTU1527_1 3_74191;OTU1870_1 3_80498;OTU1783_1 3_69938	6	2	1	1	2	1	1	1	1	1	15.4	12.672	117	193.27	15.4	9.4	86600000	46691000	39909000	9622200	5187900	4434300	2				13	51;85	True;False	51;86	71;72;122	76;77;128	76;128			-1;-1;-1;-1;-1;-1
OTU1300_13_74865;OTU1322_13_77380;OTU850_13_82505;OTU531_13_101713;OTU994_13_60969	OTU1300_13_74865;OTU1322_13_77380;OTU850_13_82505;OTU531_13_101713;OTU994_13_60969	OTU1300_1 3_74865;OTU1322_1 3_77380;OTU850_1 3_82505;OTU531_1 3_101713;OTU994_1 3_60969	5	2	1	1	2	0	1	0	1	0	14.4	12.255	111	24.694	14.4	0	42359000	42359000	0	6051200	6051200	0	1				14	15;41	True;False	15;41	18;58	18;63	18;63			-1;-1;-1;-1;-1
OTU1331_13_92831;OTU1898_11_56236;OTU694_13_101419;OTU1038_13_72563	OTU1331_13_92831;OTU1898_11_56236;OTU694_13_101419;OTU1038_13_72563	OTU1331_1 3_92831;OTU1898_1 1_56236;OTU694_1 3_101419;OTU1038_1 3_72563	4	2	1	0	2	2	1	1	0	0	15.7	11.869	108	2.4875	15.7	15.7	16666000	0	16666000	2083200	0	2083200	2				15	3;63	True;False	3;63	4;5;92;93;94	4;5;97;98;99	5;98			-1;-1;-1;-1
OTU1371_13_71072;OTU676_13_58104;OTU70_13_107584;OTU364_13_85270;OTU605_13_77518;OTU512_13_93408;OTU42_13_104377;OTU100_13_79695;OTU580_13_77250;OTU1008_13_63670;OTU804_13_70316;OTU1470_13_82232;OTU1378_13_86548;OTU1039_13_64742;OTU1591_13_103326;OTU1773_13_105724;OTU1535_13_71924;OTU688_13_64391;OTU533_13_64398;OTU1685_13_92130;OTU1681_13_92041;OTU1612_13_80206;OTU1310_13_100668;OTU1219_13_84992…	OTU1371_13_71072;OTU676_13_58104;OTU70_13_107584;OTU364_13_85270;OTU605_13_77518;OTU512_13_93408	OTU1371_1 3_71072;OTU676_1 3_58104;OTU70_1 3_107584;OTU364_1 3_85270;OTU605_1 3_77518;OTU512_1 3_93408	27	3	2	1	3	2	2	1	1	1	24.1	12.22	112	167.75	24.1	17.9	175670000	124090000	51583000	17567000	12409000	5158300	2				16	19;63;85	True;False;True	19;63;86	24;25;92;93;94;122	24;25;97;98;99;128	24;98;128			-1;-1;-1;-1;-1;-1;-1;-1;-1;-1;-1;-1;-1;-1;-1;-1;-1;-1;-1;-1;-1;-1;-1;-1;-1;-1;-1
OTU1390_13_62518;OTU162_13_70160;OTU672_13_109671;OTU1784_13_99131;OTU1616_13_75515	OTU1390_13_62518;OTU162_13_70160;OTU672_13_109671;OTU1784_13_99131;OTU1616_13_75515	OTU1390_1 3_62518;OTU162_1 3_70160;OTU672_1 3_109671;OTU1784_1 3_99131;OTU1616_1 3_75515	5	2	1	0	1	2	0	1	0	0	15.5	11.972	110	1.1359	10	15.5	24300000	0	24300000	2700000	0	2700000	1				17	4;63	True;False	4;63	6;92;93;94	6;97;98;99	6;98			-1;-1;-1;-1;-1
OTU1408_43_71391	OTU1408_43_71391	OTU1408_4 3_71391	1	1	1	1	1	1	1	1	1	1	5.8	10.813	104	0.33185	5.8	5.8	1235200000	0	1235200000	176460000	0	176460000	1				18	27	TRUE	27	34;35	34;35	35			-1
OTU1472_13_93149;OTU1931_13_84535;OTU1189_13_59559;OTU593_13_84317;OTU148_13_90373;OTU1259_13_80416;OTU647_13_78519;OTU1389_13_100755;OTU955_13_63999;OTU568_13_83617;OTU550_13_102942;OTU441_13_98229;OTU438_13_58580;OTU983_13_103068;OTU548_13_63650;OTU594_13_88944;OTU410_13_84205;OTU706_13_104571;OTU1541_13_79021;OTU959_13_58366;OTU209_13_109484;OTU1460_13_89050;OTU1303_13_78566;OTU1573_13_94896;O…	OTU1472_13_93149;OTU1931_13_84535;OTU1189_13_59559;OTU593_13_84317	OTU1472_1 3_93149;OTU1931_1 3_84535;OTU1189_1 3_59559;OTU593_1 3_84317	29	4	1	0	2	4	0	1	0	0	34.9	11.841	109	31.744	18.3	34.9	508510000	0	508510000	63563000	0	63563000	1				19	21;36;65;79	False;False;True;False	21;36;65;79	27;51;52;96;114;115	27;55;56;101;120;121	27;56;101;120			-1;-1;-1;-1;-1;-1;-1;-1;-1;-1;-1;-1;-1;-1;-1;-1;-1;-1;-1;-1;-1;-1;-1;-1;-1;-1;-1;-1;-1
OTU1496_63_97132	OTU1496_63_97132	OTU1496_6 3_97132	1	1	1	1	0	1	0	1	0	1	15.8	12.254	114	0.66195	0	15.8	14888000	0	14888000	2977500	0	2977500	0				20	71	TRUE	71	105	111	111			-1
OTU1520_13_81471;OTU2080_13_103533;OTU2090_13_58905;OTU567_13_69637;OTU873_13_97415;OTU1932_13_77860	OTU1520_13_81471;OTU2080_13_103533;OTU2090_13_58905;OTU567_13_69637;OTU873_13_97415;OTU1932_13_77860	OTU1520_1 3_81471;OTU2080_1 3_103533;OTU2090_1 3_58905;OTU567_1 3_69637;OTU873_1 3_97415;OTU1932_1 3_77860	6	2	2	2	1	1	1	1	1	1	17.7	12.34	113	34.286	9.7	8	101210000	18924000	82281000	12651000	2365500	10285000	2				21	12;66	True;True	12;66	15;97	15;102	15;102			-1;-1;-1;-1;-1;-1
OTU1563_13_104782;OTU1613_13_67986;OTU744_13_96070;OTU1859_13_64555;OTU16_13_69840;OTU1971_13_100830;OTU1212_13_64403;OTU149_13_92848;OTU509_13_95488;OTU866_13_66162	OTU1563_13_104782;OTU1613_13_67986;OTU744_13_96070;OTU1859_13_64555;OTU16_13_69840;OTU1971_13_100830;OTU1212_13_64403;OTU149_13_92848;OTU509_13_95488;OTU866_13_66162	OTU1563_1 3_104782;OTU1613_1 3_67986;OTU744_1 3_96070;OTU1859_1 3_64555;OTU16_1 3_69840;OTU1971_1 3_100830;OTU1212_1 3_64403;OTU149_1 3_92848;OTU509_1 3_95488;OTU866_1 3_66162	10	2	1	1	0	2	0	1	0	1	15.2	12.511	112	0.32016	0	15.2	33507000	0	33507000	3046100	0	3046100	1				22	4;77	False;True	4;77	6;111	6;117	6;117			-1;-1;-1;-1;-1;-1;-1;-1;-1;-1
OTU864_43_74881;OTU1618_43_101750	OTU864_43_74881;OTU1618_43_101750	OTU864_4 3_74881;OTU1618_4 3_101750	2	1	1	1	1	1	1	1	1	1	6.5	11.558	108	0.2402	6.5	6.5	484460000	476600000	7869400	80744000	79433000	1311600	2				24	32	TRUE	32	43;44	43;44	43			-1;-1
OTU1644_23_75616	OTU1644_23_75616	OTU1644_2 3_75616	1	1	1	1	1	0	1	0	1	0	6	11.937	117	0.2402	6	0	1044800000	1044800000	0	261210000	261210000	0	1				25	81	TRUE	81	117	123	123			-1
OTU1665_13_78209	OTU1665_13_78209	OTU1665_1 3_78209	1	1	1	1	1	0	1	0	1	0	7.3	11.911	110	1.0697	7.3	0	42416000	42416000	0	6059500	6059500	0	0				26	31	TRUE	31	42	42	42			-1
OTU1668_63_74145	OTU1668_63_74145	OTU1668_6 3_74145	1	1	1	1	1	1	1	1	1	1	5.4	12.19	111	0.69443	5.4	5.4	1176100000	569180000	606890000	235210000	113840000	121380000	3				27	70	TRUE	70	103;104	108;109;110	108			-1
OTU1685_23_92130	OTU1685_23_92130	OTU1685_2 3_92130	1	1	1	1	0	1	0	1	0	1	7.1	11.462	112	0.83214	0	7.1	12475000000	0	12475000000	2495000000	0	2495000000	0				28	26	TRUE	26	33	33	33			-1
OTU1701_33_68040	OTU1701_33_68040	OTU1701_3 3_68040	1	2	2	2	2	0	2	0	2	0	13.5	11.753	111	1.0181	13.5	0	221990000	221990000	0	55498000	55498000	0	2				29	34;86	True;True	34;87	46;47;123;124	46;47;129;130	46;129			-1
OTU1712_13_65205	OTU1712_13_65205	OTU1712_1 3_65205	1	3	1	1	1	3	0	1	0	1	22.8	12.469	114	3.6917	6.1	22.8	50758000	0	50758000	5639800	0	5639800	1				30	5;82;84	True;False;False	5;82;84;85	7;118;120;121	7;124;126;127	7;124;126	0	27	-1
OTU1737_13_64365	OTU1737_13_64365	OTU1737_1 3_64365	1	1	1	1	0	1	0	1	0	1	6.8	11.107	103	130.12	0	6.8	295270000	0	295270000	42182000	0	42182000	1				31	45	TRUE	45	63	68	68			-1
OTU1751_13_68804	OTU1751_13_68804	OTU1751_1 3_68804	1	2	1	0	1	2	0	1	0	0	20.6	11.444	107	81.032	10.3	20.6	438240000	0	438240000	62606000	0	62606000	2				32	59;79	True;False	59;79	83;84;114;115	88;89;120;121	88;120			-1
OTU1779_13_70765;OTU28_13_108584;OTU1418_13_82850;OTU188_13_95771;OTU2061_13_58513	OTU1779_13_70765;OTU28_13_108584;OTU1418_13_82850;OTU188_13_95771;OTU2061_13_58513	OTU1779_1 3_70765;OTU28_1 3_108584;OTU1418_1 3_82850;OTU188_1 3_95771;OTU2061_1 3_58513	5	2	1	0	1	2	0	1	0	0	18	11.898	111	323.31	9.9	18	155870000	0	155870000	19484000	0	19484000	1				33	14;63	True;False	14;63	17;92;93;94	17;97;98;99	17;98			-1;-1;-1;-1;-1
OTU1912_13_69538	OTU1912_13_69538	OTU1912_1 3_69538	1	1	1	1	0	1	0	1	0	1	7.9	12.142	114	23.083	0	7.9	22314000	0	22314000	3187700	0	3187700	1				34	16	TRUE	16	19	19	19			-1
OTU1974_13_103483;OTU184_13_95511;OTU1164_13_109228	OTU1974_13_103483;OTU184_13_95511;OTU1164_13_109228	OTU1974_1 3_103483;OTU184_1 3_95511;OTU1164_1 3_109228	3	2	1	1	0	2	0	1	0	1	13.9	11.721	108	113.7	0	13.9	20666000	0	20666000	2583300	0	2583300	1				35	13;82	True;False	13;82	16;118	16;124	16;124			-1;-1;-1
OTU1989_13_96685	OTU1989_13_96685	OTU1989_1 3_96685	1	2	1	1	0	2	0	1	0	1	20.9	11.875	110	3.3946	0	20.9	0	0	0	0	0	0	1				36	39;67	False;True	39;67	56;98	61;103	61;103			-1
OTU1994_53_58323	OTU1994_53_58323	OTU1994_5 3_58323	1	1	1	1	0	1	0	1	0	1	8.6	12.48	116	0.43809	0	8.6	150070000	0	150070000	50022000	0	50022000	1				37	33	TRUE	33	45	45	45			-1
OTU2004_13_99201	OTU2004_13_99201	OTU2004_1 3_99201	1	1	1	1	0	1	0	1	0	1	10.8	12.021	111	30.445	0	10.8	23384000	0	23384000	2923100	0	2923100	1				38	40	TRUE	40	57	62	62			-1
OTU2004_23_99201;OTU665_23_103701;OTU739_23_97239	OTU2004_23_99201;OTU665_23_103701;OTU739_23_97239	OTU2004_2 3_99201;OTU665_2 3_103701;OTU739_2 3_97239	3	1	1	1	1	1	1	1	1	1	5.4	11.372	111	0.93841	5.4	5.4	678760000	317110000	361650000	226250000	105700000	120550000	1				39	29	TRUE	29	37;38;39;40	37;38;39;40	37			-1;-1;-1
OTU202_13_89013	OTU202_13_89013	OTU202_1 3_89013	1	1	1	1	1	0	1	0	1	0	9.6	12.402	114	0.62476	9.6	0	15495000	15495000	0	1721700	1721700	0	1				40	50	TRUE	50	70	75	75			-1
OTU2087_13_74283;OTU1752_13_92640;OTU1184_13_90081	OTU2087_13_74283;OTU1752_13_92640;OTU1184_13_90081	OTU2087_1 3_74283;OTU1752_1 3_92640;OTU1184_1 3_90081	3	2	1	1	1	2	0	1	0	1	16.4	11.87	110	4.1265	10	16.4	61222000	0	61222000	10204000	0	10204000	1				41	63;83	False;True	63;83	92;93;94;119	97;98;99;125	98;125			-1;-1;-1
OTU2090_33_58905	OTU2090_33_58905	OTU2090_3 3_58905	1	1	1	1	1	0	1	0	1	0	10.9	12.512	110	5.195	10.9	0	41971000	41971000	0	8394200	8394200	0	0				42	53	TRUE	53	74	79	79			-1
OTU231_23_97216	OTU231_23_97216	OTU231_2 3_97216	1	1	1	1	1	0	1	0	1	0	13.8	12.278	116	0.42103	13.8	0	74266000	74266000	0	12378000	12378000	0	0				43	76	TRUE	76	110	116	116			-1
OTU232_13_91756;OTU505_13_75206;OTU129_13_90587;OTU1444_13_94955;OTU1720_13_82350;OTU972_13_81090;OTU1007_13_109379;OTU423_13_79940;OTU951_13_75885;OTU1888_13_90766;OTU2074_13_62145;OTU1377_13_66429;OTU1837_13_90688;OTU1545_13_91960;OTU900_13_80269;OTU1336_13_65070;OTU1521_13_107812;OTU802_13_92406;OTU1677_13_95309;OTU1036_13_92608	OTU232_13_91756;OTU505_13_75206;OTU129_13_90587;OTU1444_13_94955;OTU1720_13_82350;OTU972_13_81090;OTU1007_13_109379;OTU423_13_79940;OTU951_13_75885	OTU232_1 3_91756;OTU505_1 3_75206;OTU129_1 3_90587;OTU1444_1 3_94955;OTU1720_1 3_82350;OTU972_1 3_81090;OTU1007_1 3_109379;OTU423_1 3_79940;OTU951_1 3_75885	20	4	4	0	3	4	3	4	0	0	40.2	11.415	107	323.31	29	40.2	8344000000	3431900000	4912100000	1192000000	490280000	701720000	8				44	21;36;60;79	True;True;True;True	21;36;60;79	27;51;52;85;86;87;88;114;115	27;55;56;90;91;92;93;120;121	27;56;90;120			-1;-1;-1;-1;-1;-1;-1;-1;-1;-1;-1;-1;-1;-1;-1;-1;-1;-1;-1;-1
OTU244_13_102339	OTU244_13_102339	OTU244_1 3_102339	1	2	1	1	1	2	1	1	1	1	21.9	11.245	105	167.98	10.5	21.9	175900000	89108000	86796000	29317000	14851000	14466000	2				45	21;58	False;True	21;58	27;81;82	27;86;87	27;86			-1
OTU289_13_87029	OTU289_13_87029	OTU289_1 3_87029	1	2	2	2	2	1	2	1	2	1	18.2	12.186	110	86.051	18.2	8.2	266860000	128050000	138810000	38123000	18293000	19830000	1				46	47;61	True;True	47;61	65;66;89	70;71;94	71;94			-1
OTU338_13_60390	OTU338_13_60390	OTU338_1 3_60390	1	1	1	1	0	1	0	1	0	1	6.4	11.625	109	92.818	0	6.4	0	0	0	0	0	0	1				47	46	TRUE	46	64	69	69			-1
OTU342_43_104054	OTU342_43_104054	OTU342_4 3_104054	1	1	1	1	0	1	0	1	0	1	5.4	11.993	112	0.70782	0	5.4	608250000	0	608250000	101370000	0	101370000	1				48	0	TRUE	0	0	0	0			-1
OTU346_13_89523;OTU1734_13_83799;OTU2045_13_111400;OTU1465_13_88287;OTU1670_13_72508;OTU1161_13_69821;OTU26_13_104103;OTU539_13_99847;OTU1055_13_65555;OTU907_13_74216;OTU908_13_64227;OTU663_13_66014;OTU1725_13_79089;OTU2011_13_105538;OTU1657_13_89298;OTU1846_13_100727;OTU1185_13_93039;OTU1566_13_97952;OTU1269_13_72116;OTU1993_13_84035;OTU1001_13_60366;OTU1559_13_76243;OTU1415_13_74746;OTU1403_13_…	OTU346_13_89523;OTU1734_13_83799;OTU2045_13_111400	OTU346_1 3_89523;OTU1734_1 3_83799;OTU2045_1 3_111400	106	4	4	2	3	2	3	2	1	1	28.7	12.443	115	323.31	23.5	14.8	1589400000	971310000	618140000	158940000	97131000	61814000	5				49	7;41;63;88	True;True;True;True	7;41;63;89	9;58;92;93;94;126	9;63;97;98;99;132	9;63;98;132			-1;-1;-1;-1;-1;-1;-1;-1;-1;-1;-1;-1;-1;-1;-1;-1;-1;-1;-1;-1;-1;-1;-1;-1;-1;-1;-1;-1;-1;-1;-1;-1;-1;-1;-1;-1;-1;-1;-1;-1;-1;-1;-1;-1;-1;-1;-1;-1;-1;-1;-1;-1;-1;-1;-1;-1;-1;-1;-1;-1;-1;-1;-1;-1;-1;-1;-1;-1;-1;-1;-1;-1;-1;-1;-1;-1;-1;-1;-1;-1;-1;-1;-1;-1;-1;-1;-1;-1;-1;-1;-1;-1;-1;-1;-1;-1;-1;-1;-1;-1;-1;-1;-1;-1;-1;-1
OTU432_13_110732	OTU432_13_110732	OTU432_1 3_110732	1	2	1	1	1	1	1	0	1	0	22.6	11.535	106	1.2212	11.3	11.3	291480000	291480000	0	36434000	36434000	0	1				50	21;42	False;True	21;42	27;59	27;64	27;64			-1
OTU473_13_71938	OTU473_13_71938	OTU473_1 3_71938	1	3	1	0	1	2	0	1	0	0	21	12.955	119	3.5632	5.9	15.1	0	0	0	0	0	0	1				51	20;65;85	True;False;False	20;65;86	26;96;122	26;101;128	26;101;128			-1
OTU53_13_93483	OTU53_13_93483	OTU53_1 3_93483	1	2	1	0	1	2	1	1	0	0	17.1	12.626	117	88.968	9.4	17.1	99917000	42487000	57430000	19983000	8497500	11486000	0				52	14;62	False;True	14;62	17;90;91	17;95;96	17;95			-1
OTU558_33_78184	OTU558_33_78184	OTU558_3 3_78184	1	2	2	2	1	1	1	1	1	1	9	11.817	111	0.31985	8.1	6.3	98764000	15705000	83059000	19753000	3140900	16612000	1				53	24;25	True;True	24;25	31;32	31;32	31;32			-1
OTU560_33_97126	OTU560_33_97126	OTU560_3 3_97126	1	1	1	1	0	1	0	1	0	1	11.8	12.187	110	3.7595	0	11.8	23952000	0	23952000	3992000	0	3992000	0				54	28	TRUE	28	36	36	36			-1
OTU584_13_111232;OTU137_13_106004;OTU1576_13_72485	OTU584_13_111232;OTU137_13_106004;OTU1576_13_72485	OTU584_1 3_111232;OTU137_1 3_106004;OTU1576_1 3_72485	3	2	1	0	1	2	0	1	0	0	14.4	12.116	111	-2	6.3	14.4	0	0	0	0	0	0	1	+			56	10;84	True;False	10;84;85	13;120;121	13;126;127	13;126	0	27	-1;-1;-1
OTU625_23_110499	OTU625_23_110499	OTU625_2 3_110499	1	1	1	1	1	1	1	1	1	1	6.1	11.45	114	1.3363	6.1	6.1	1547200000	644560000	902620000	515730000	214850000	300870000	2				57	2	TRUE	2	2;3	2;3	2			-1
OTU644_13_104753	OTU644_13_104753	OTU644_1 3_104753	1	3	1	1	2	2	0	1	0	1	22.9	11.95	109	0.6538	16.5	16.5	79055000	0	79055000	11294000	0	11294000	1				58	63;74;85	False;True;False	63;74;86	92;93;94;108;122	97;98;99;114;128	98;114;128			-1
OTU928_13_71483;OTU668_13_99458	OTU928_13_71483;OTU668_13_99458	OTU928_1 3_71483;OTU668_1 3_99458	2	1	1	1	1	0	1	0	1	0	6.3	11.986	111	89.748	6.3	0	115340000	115340000	0	12815000	12815000	0	1				59	44	TRUE	44	62	67	67			-1;-1
OTU736_13_58797	OTU736_13_58797	OTU736_1 3_58797	1	2	1	1	2	1	1	1	1	1	13.9	12.619	115	135.72	13.9	7.8	46668000	0	46668000	6666900	0	6666900	2				60	78;85	True;False	78;86	112;113;122	118;119;128	119;128			-1
OTU756_13_102477	OTU756_13_102477	OTU756_1 3_102477	1	1	1	1	1	1	1	1	1	1	9.7	12.287	113	323.31	9.7	9.7	171670000	107700000	63973000	21459000	13462000	7996600	2				61	57	TRUE	57	79;80	84;85	84			-1
OTU774_13_62471	OTU774_13_62471	OTU774_1 3_62471	1	2	1	1	2	2	1	1	1	1	20.2	11.728	109	323.31	20.2	20.2	330790000	167880000	162910000	55132000	27980000	27152000	3				62	38;60	True;False	38;60	54;55;85;86;87;88	58;59;60;90;91;92;93	60;90			-1
OTU787_33_85878	OTU787_33_85878	OTU787_3 3_85878	1	1	1	1	0	1	0	1	0	1	10.5	11.245	105	1.4175	0	10.5	85593000	0	85593000	14265000	0	14265000	1				63	56	TRUE	56	78	83	83			-1
OTU803_63_106650	OTU803_63_106650	OTU803_6 3_106650	1	1	1	1	1	0	1	0	1	0	8.9	11.742	112	0.43809	8.9	0	117320000	117320000	0	23464000	23464000	0	1				64	73	TRUE	73	107	113	113			-1
OTU848_13_90687	OTU848_13_90687	OTU848_1 3_90687	1	1	1	1	1	0	1	0	1	0	8.3	11.475	108	5.5989	8.3	0	77394000	77394000	0	12899000	12899000	0	0				65	11	TRUE	11	14	14	14			-1
OTU894_13_79670;OTU2000_13_90812;OTU2017_33_88066	OTU894_13_79670;OTU2000_13_90812;OTU2017_33_88066	OTU894_1 3_79670;OTU2000_1 3_90812;OTU2017_3 3_88066	3	2	2	0	2	2	2	2	0	0	16.1	12.374	112	93.88	16.1	16.1	211770000	78929000	132840000	21177000	7892900	13284000	4				66	43;55	True;True	43;55	60;61;76;77	65;66;81;82	65;82			-1;-1;-1
OTU927_53_107970	OTU927_53_107970	OTU927_5 3_107970	1	1	1	1	1	0	1	0	1	0	8.8	12.612	114	0.43809	8.8	0	50596000	50596000	0	7228100	7228100	0	1				67	80	TRUE	80	116	122	122			-1
OTU931_13_102332	OTU931_13_102332	OTU931_1 3_102332	1	2	2	1	1	2	1	2	0	1	17.9	11.998	112	323.31	9.8	17.9	2183300000	917570000	1265800000	272920000	114700000	158220000	3				68	18;68	True;True	18;68	23;99;100	23;104;105	23;104			-1
OTU947_43_59016	OTU947_43_59016	OTU947_4 3_59016	1	1	1	1	1	0	1	0	1	0	5.3	11.952	113	0.26004	5.3	0	2159800000	2159800000	0	308540000	308540000	0	1				69	30	TRUE	30	41	41	41			-1
OTU957_13_62238;OTU690_13_109065	OTU957_13_62238;OTU690_13_109065	OTU957_1 3_62238;OTU690_1 3_109065	2	3	2	0	2	3	1	2	0	0	25.9	12.879	116	39.022	15.5	25.9	141880000	79299000	62584000	14188000	7929900	6258400	3				70	39;63;84	True;False;True	39;63;84;85	56;92;93;94;120;121	61;97;98;99;126;127	61;98;126	0	27	-1;-1
